# Supplementary material for: MET mutation causes muscular dysplasia and arthrogryposis
Source: EMBO Mol Med. 2019 Feb 18;11(3):e9709. doi: 10.15252/emmm.201809709 (PMC6404111; doi:10.15252/emmm.201809709)
Supplement: Supplementary file 4 — Source Data for Expanded View [file EMMM-11-e9709-s005.zip]

Archive with 3 entries (3 files):
- souce_data_for_fig_EV2C.pdf
- souce_data_for_fig_EV2D.pdf
- souce_data_for_fig_EV2B.pdf
